# Supplementary material for: Quantitative Proteomic Analysis Reveals Different Functional Subtypes among IDH-Wildtype Glioblastoma
Source: J Proteome Res. 2025 Jun 16;24(7):3610–24. doi: 10.1021/acs.jproteome.5c00199 (PMC12235693; doi:10.1021/acs.jproteome.5c00199)
Supplement: Supplementary file 2 [file pr5c00199_si_003.xlsx]

## Sheet: Supporting Tables
Supporting Table S1: Experimental design of the TMT proteomics experiment
row.names	exp1	exp2	exp3	exp4	exp5	exp6	exp7
126	IDHLGG_001	IDHLGG_003	IDHLGG_005	IDHLGG_007	IDHLGG_009	IDHLGG_011	IDHHGG_013
127N	IDHHGG_014	IDHHGG_016	IDHHGG_018	IDHHGG_020	IDHHGG_022	IDHHGG_024	IDHLGG_025
127C	IDHLGG_026	IDHLGG_028	IDHLGG_030	IDHLGG_032	IDHLGG_034	IDHLGG_035	IDHLGG_036
128N	IDHCODEL_038	IDHCODEL_040	IDHCODEL_042	IDHCODEL_044	IDHCODEL_045	IDHCODEL_046	GBPN_048
128C	GBPN_050	GBPN_052	GBPN_054	GBPN_055	GBPN_056	GBCL_058	GBCL_060
129N	GBCL_062	GBCL_064	GBCL_065	GBCL_066	GBCL_068	GBCL_070	NA
129C	GBMES_074	GBMES_075	GBMES_076	GBMES_078	GBMES_080	GBMES_082	GBMES_084
130N	GBMES_086	NA	NA	NA	NA	NA	pool_15
130C	IDHLGG_002	IDHLGG_004	IDHLGG_006	IDHLGG_008	IDHLGG_010	IDHLGG_012	pool_13
131N	IDHHGG_015	IDHHGG_017	IDHHGG_019	IDHHGG_021	IDHHGG_023	pool_11	pool_14
131C	NA	IDHLGG_029	IDHLGG_031	IDHLGG_033	pool_9	pool_12	IDHCODEL_037
132N	IDHCODEL_039	IDHCODEL_041	IDHCODEL_043	pool_7	pool_10	IDHCODEL_047	GBPN_049
132C	GBPN_051	GBPN_053	pool_5	pool_8	GBCL_057	GBCL_059	NA
133N	GBCL_063	pool_3	pool_6	GBCL_067	GBCL_069	GBCL_071	NA
133C	pool_1	pool_4	GBMES_077	GBMES_079	GBMES_081	GBMES_083	GBMES_085
134	pool_2	NA	NA	NA	NA	NA	pool_16
Supporting Table S2: Differentially expressed proteins, inhibitors and suppliers
GB CL
Overexpressed differentially expressed protein (DEP)	Inhibitor	Supplier
LEG3 (Galectin-3)	GB1107	MedChemExpress
GPNMB (Glycoprotein NMB)	Glembatumumab Vedotin	MedChemExpress
H13 (Histone H1.3)	Vorinostat	Selleck Chemicals
GB PN
Overexpressed DEP	Inhibitor	Supplier
CENPV (Centromere protein V)	GSK-923295	MedChemExpress
RBP1 (RalA-binding protein 1)	No inhibitor available	-
TYB10 (Thymosin Beta 10)	No inhibitor available	-
GB MES
Overexpressed DEP	Inhibitor	Supplier
RBP1 (RalA-binding protein 1)	No inhibitor available	-
S10AD (Protein S100-A13)	Amlexanox	Selleck Chemicals
MOES (Moesin)	NSC668394	MedChemExpress
	Indirect inhibitor: Fasudil HCl	Selleck Chemicals
Supporting Table S3: Detailed demographic, clinical, treatment, survival, and molecular genetic data listed for each tumor sample
Tumor Subgroup	Sample Number	Gender	Epilepsy	Karnofsky score	Tumor Location	Hemisphere	Age OP	OP	Chemotherapy (before surgery)	Radiotherapy (before surgery)	Steroids (before surgery)	Overall survival	Death	MGMT	IDH1/2	1p19q	TERT promoter mutation	TP53 Immuno-Histo-Chemistry	Chr 7 triploidy Chr 10 haploidy	EGFR additional amplification	CDKN2A homozygous deletion
		Male Female	yes no	(0-100)		R = right L = left	in years	GTR (Gross total Resection) STR (Sub total resection) Biopsy	yes no	yes no	yes no	in days	yes no	promoter methylationn	mutation	co-deletion	mutation	positive > 20% (Leu 2013)		amplification	homozygous deletion
LGG	IDHLGG_001	M	yes	80	frontal	R	62	GTR	no	no	yes	12	Lost to FU	n/a	n/a	n/a	n/a	n/a	no gain+loss	no gain	no homozygous loss
	IDHLGG_002	F	yes	80	temporal	R	33	STR	no	no	yes	4614	no	n/a	R132H	no codel	WT	positive	no gain+loss	no gain	no homozygous loss
	IDHLGG_003	M	yes	80	frontal	L	54	GTR	no	no	no	3010	yes	n/a	R132H	no codel	WT	n/a	no gain+loss	no gain	no homozygous loss
	IDHLGG_004	M	yes	80	frontal	L	42	GTR	no	no	no	4456	no	methylated	R132H	no codel	WT	positive	no gain+loss	no gain	no homozygous loss
	IDHLGG_005	M	yes	90	frontal	L	33	GTR	no	no	no	4118	no	methylated	R132H	no codel	WT	positive	no gain+loss	no gain	no homozygous loss
	IDHLGG_006	F	yes	90	frontal	R	20	GTR	no	no	no	3583	no	methylated	R132H	no codel	WT	positive	no gain+loss	no gain	no homozygous loss
	IDHLGG_007	M	no	90	parietal	L	42	GTR	no	no	yes	3489	no	n/a	R132H	no codel	WT	positive	no gain+loss	no gain	no homozygous loss
	IDHLGG_008	M	yes	90	frontal	R	25	GTR	no	no	no	3233	no	unmethylated	R132H	no codel	WT	negative	no gain+loss	no gain	no homozygous loss
	IDHLGG_009	M	yes	80	parietal	L	20	STR	no	no	no	1139	yes	methylated	R132L	no codel	WT	positive	no gain+loss	no gain	no homozygous loss
	IDHLGG_010	M	yes	80	parietal	L	41	GTR	no	no	no	2357	no	n/a	R132H	no codel	WT	positive	no gain+loss	no gain	no homozygous loss
	IDHLGG_011	F	yes	90	temporal	L	28	STR	no	no	no	1418	yes	n/a	n/a	no codel	WT	positive	no gain+loss	no gain	no homozygous loss
	IDHLGG_012	M	yes	90	frontal	R	24	GTR	no	no	no	1658	no	methylated	R132C	no codel	WT	positive	no gain+loss	no gain	no homozygous loss
	IDHLGG_025	M	yes	90	frontal	R	50	GTR	no	no	no	4923	no	methylated	R132H	no codel	n/a	negative	gain+loss	no gain	homozygous loss
	IDHLGG_026	M	yes	90	frontal	L	45	GTR	no	no	yes	4078	no	methylated	R132H	no codel	G228A	negative	no gain+loss	no gain	no homozygous loss
	IDHLGG_028	F	no	100	frontal	L	51	GTR	no	no	no	4726	no	methylated	R132S	no codel	G250A	negative	no gain+loss	no gain	no homozygous loss
	IDHLGG_029	M	yes	90	parietal	L	45	GTR	no	no	no	4001	no	methylated	R132H	no codel	G228A	positive	no gain+loss	no gain	no homozygous loss
	IDHLGG_030	M	yes	90	parietal	L	52	STR	no	no	no	10957	no	methylated	R132H	no codel	G228A	negative	no gain+loss	no gain	no homozygous loss
	IDHLGG_031	M	yes	70	frontal	bilateral	33	STR	no	no	yes	3837	no	methylated	R132H	no codel	G228A	negative	no gain+loss	no gain	no homozygous loss
	IDHLGG_032	M	no	80	fronto-temporal	R	52	GTR	no	no	yes	2538	Lost to FU	methylated	R132H	no codel	G250A	positive	no gain+loss	no gain	homozygous loss
	IDHLGG_033	M	yes	80	frontal	bilateral	45	GTR	no	no	yes	2901	no	methylated	R132H	no codel	G250A	n/a	no gain+loss	no gain	no homozygous loss
	IDHLGG_034	M	no	70	temporal	R	79	GTR	no	no	yes	142	yes	methylated	R132H	no codel	G250A	negative	gain+loss	gain	homozygous loss
	IDHLGG_035	M	yes	80	frontal	R	36	GTR	no	no	no	2679	no	methylated	R132H	no codel	G228A	n/a	no gain+loss	no gain	no homozygous loss
	IDHLGG_036	F	yes	70	frontal	R	59	GTR	no	no	yes	1276	yes	n/a	R132H	no codel	G250A	n/a	no gain+loss	no gain	no homozygous loss
	IDHCODEL_037	M	yes	80	parietal	R	56	GTR	no	no	no	4346	no	n/a	R132H	codel	n/a	n/a	no gain+loss	no gain	no homozygous loss
	IDHCODEL_038	F	yes	90	frontal	R	35	GTR	no	no	no	4200	no	methylated	R132K	codel	G228A	n/a	no gain+loss	no gain	no homozygous loss
	IDHCODEL_039	F	yes	80	fronto-temporo-insular	L	45	STR	no	no	no	3843	no	methylated	R132H	codel	n/a	negative	no gain+loss	no gain	no homozygous loss
	IDHCODEL_040	M	no	80	frontal	bilateral	61	STR	no	no	no	1927	yes	methylated	R132H	codel	G228A	negative	no gain+loss	no gain	homozygous loss
	IDHCODEL_041	M	yes	70	fronto-temporal	L	44	STR	yes	no	yes	9	Lost to FU	n/a	R132H	codel	G228A	n/a	no gain+loss	no gain	no homozygous loss
	IDHCODEL_042	F	yes	90	frontal	R	47	STR	no	no	no	5873	yes	n/a	R132H	codel	G228A	n/a	no gain+loss	no gain	no homozygous loss
	IDHCODEL_043	M	yes	90	frontal	R	34	STR	no	no	no	2834	no	methylated	R132H	codel	G228A	negative	no gain+loss	no gain	no homozygous loss
	IDHCODEL_044	M	yes	90	frontal	R	51	GTR	no	no	no	2745	no	n/a	R132H	codel	G228A	negative	no gain+loss	no gain	no homozygous loss
	IDHCODEL_045	F	yes	70	frontal	R	60	STR	no	no	yes	2543	no	n/a	R132H	codel	G228A	n/a	no gain+loss	no gain	homozygous loss
	IDHCODEL_046	F	yes	90	parietal	L	33	STR	no	no	no	2114	no	methylated	R132C	codel	WT	n/a	no gain+loss	no gain	no homozygous loss
	IDHCODEL_047	M	yes	80	temporal	L	43	STR	no	no	no	2042	no	unmethylated	R132H	codel	WT	n/a	no gain+loss	no gain	no homozygous loss
IDH HGG	IDHHGG_013	F	yes	70	frontal	L	48	STR	no	no	no	429	yes	n/a	R132H	no codel	WT	n/a	gain+loss	no gain	homozygous loss
	IDHHGG_014	M	yes	90	parietal	R	35	GTR	no	no	no	4789	no	methylated	R172S	no codel	WT	positive	no gain+loss	no gain	homozygous loss
	IDHHGG_015	F	no	80	parietal	L	27	GTR	no	no	yes	3301	yes	methylated	R132H	no codel	WT	positive	no gain+loss	no gain	no homozygous loss
	IDHHGG_016	F	yes	80	frontal	R	38	STR	no	no	yes	3943	yes	methylated	R132H	no codel	WT	positive	no gain+loss	gain	no homozygous loss
	IDHHGG_017	F	yes	70	frontal	L	50	STR	yes	yes	yes	217	yes	n/a	R132H	no codel	WT	negative	no gain+loss	no gain	homozygous loss
	IDHHGG_018	M	no	80	temporo-parietal	L	48	STR	no	no	yes	3688	no	methylated	R132H	no codel	WT	positive	no gain+loss	no gain	no homozygous loss
	IDHHGG_019	F	no	80	callosal	bilateral	29	STR	no	no	yes	1428	Lost to FU	methylated	R132G	no codel	WT	positive	no gain+loss	no gain	no homozygous loss
	IDHHGG_020	M	no	80	frontal	R	73	GTR	no	no	yes	1295	yes	methylated	R132H	no codel	WT	negative	no gain+loss	gain	homozygous loss
	IDHHGG_021	M	no	70	frontal	L	63	STR	no	no	yes	2513	yes	n/a	R132H	no codel	WT	n/a	no gain+loss	no gain	no homozygous loss
	IDHHGG_022	M	no	100	frontal	R	36	GTR	no	no	yes	2464	no	methylated	R132H	no codel	WT	n/a	no gain+loss	no gain	no homozygous loss
	IDHHGG_023	F	yes	80	fronto-insulo-callosal	R	30	STR	no	no	yes	1844	no	methylated	R132H	no codel	WT	negative	no gain+loss	no gain	no homozygous loss
	IDHHGG_024	M	yes	90	frontal	L	38	GTR	no	no	no	1757	no	n/a	R132H	no codel	WT	positive	no gain+loss	no gain	homozygous loss
GB PN	GBPN_048	M	yes	80	temporal	R	71	STR	no	no	yes	133	yes	unmethylated	WT	no codel	mut	n/a	gain+loss	gain	homozygous loss
	GBPN_049	F	no	80	temporal	L	70	GTR	no	no	yes	834	yes	unmethylated	WT	no codel	mut	n/a	no gain+loss	no gain	no homozygous loss
	GBPN_050	F	yes	70	frontal	R	60	GTR	no	no	yes	173	yes	methylated	WT	no codel	WT	positive	gain+loss	no gain	homozygous loss
	GBPN_051	M	yes	80	temporal	L	59	STR	no	no	yes	1701	no	methylated	WT	no codel	mut	positive	gain+loss	gain	no homozygous loss
	GBPN_052	M	yes	90	fronto-parietal	R	58	GTR	no	no	no	300	yes	unmethylated	WT	no codel	mut	negative	gain+loss	gain	homozygous loss
	GBPN_053	M	yes	80	frontal	R	57	GTR	no	no	no	492	yes	unmethylated	WT	no codel	n/a	negative	gain+loss	no gain	homozygous loss
	GBPN_054	M	no	80	temporal	R	78	STR	no	no	yes	430	yes	unmethylated	WT	no codel	n/a	n/a	gain+loss	no gain	homozygous loss
	GBPN_055	M	yes	90	temporal	L	62	GTR	no	no	no	286	yes	unmethylated	WT	no codel	n/a	positive	gain+loss	no gain	homozygous loss
	GBPN_056	M	no	70	temporal	L	55	STR	no	no	yes	834	yes	unmethylated	WT	no codel	n/a	n/a	no gain+loss	no gain	no homozygous loss
GB CL	GBCL_057	F	yes	80	parietal	L	48	STR	no	no	no	405	yes	unmethylated	WT	no codel	mut	n/a	gain+loss	n/a	homozygous loss
	GBCL_058	M	no	80	parieto-temporal	R	71	STR	no	no	yes	225	yes	unmethylated	WT	no codel	WT	n/a	gain+loss	gain	homozygous loss
	GBCL_059	F	no	60	parieto-temporal	R	68	STR	no	no	yes	2418	yes	methylated	WT	no codel	mut	positive	gain+loss	gain	homozygous loss
	GBCL_060	M	yes	80	temporal	R	51	STR	no	no	yes	478	yes	unmethylated	WT	no codel	WT	n/a	gain+loss	gain	homozygous loss
	GBCL_062	F	no	80	temporo-occipital	L	76	STR	no	no	yes	132	yes	methylated	WT	no codel	mut	n/a	gain+loss	gain	homozygous loss
	GBCL_063	M	no	80	parietal	R	62	GTR	no	no	yes	564	yes	unmethylated	WT	no codel	mut	positive	gain+loss	gain	no homozygous loss
	GBCL_064	M	yes	90	frontal	R	59	GTR	no	no	yes	58	Lost for FU	methylated	WT	no codel	mut	n/a	gain+loss	gain	homozygous loss
	GBCL_065	M	yes	70	fronto-temporal	R	71	STR	no	no	yes	227	yes	unmethylated	WT	no codel	mut	negative	gain+loss	no gain	homozygous loss
	GBCL_066	M	yes	90	parietal	R	70	GTR	no	no	yes	333	yes	unmethylated	WT	no codel	WT	n/a	gain+loss	gain	homozygous loss
	GBCL_067	M	yes	90	frontal	L	63	STR	no	no	yes	592	yes	methylated	WT	no codel	mut	n/a	gain+loss	gain	homozygous loss
	GBCL_068	M	yes	90	parietal	R	65	STR	no	no	no	235	yes	methylated	WT	no codel	n/a	negative	gain+loss	no gain	homozygous loss
	GBCL_069	F	no	70	frontal	R	67	GTR	no	no	yes	163	yes	unmethylated	WT	no codel	n/a	negative	gain+loss	no gain	homozygous loss
	GBCL_070	M	yes	90	frontal	R	64	GTR	no	no	no	371	yes	methylated	WT	no codel	n/a	positive	gain+loss	gain	no homozygous loss
	GBCL_071	F	yes	90	parieto-occipital	R	70	GTR	no	no	yes	1143	yes	methylated	WT	no codel	n/a	positive	n/a	n/a	n/a
GB MES	GBMES_074	M	no	90	temporal	R	59	GTR	no	no	no	348	yes	unmethylated	WT	no codel	mut	positive	gain+loss	no gain	homozygous loss
	GBMES_075	F	yes	80	occipito-callosal	L	52	STR	no	no	yes	1442	no	methylated	WT	no codel	mut	negative	gain+loss	gain	homozygous loss
	GBMES_076	M	yes	80	fronto-parietal	R	52	STR	no	no	yes	494	yes	unmethylated	WT	no codel	mut	negative	gain+loss	no gain	homozygous loss
	GBMES_077	M	no	80	frontal	bilateral	59	STR	no	no	yes	526	yes	unmethylated	WT	no codel	n/a	negative	no gain+loss	gain	homozygous loss
	GBMES_078	M	yes	80	parieto-temporal	L	57	GTR	no	no	yes	1255	yes	methylated	WT	no codel	mut	positive	gain+loss	gain	homozygous loss
	GBMES_079	M	yes	80	temporal	L	72	GTR	no	no	no	757	yes	unmethylated	WT	no codel	mut	positive	gain+loss	no gain	homozygous loss
	GBMES_080	M	yes	90	frontal	bilateral	73	STR	no	no	yes	493	yes	unmethylated	WT	no codel	WT	n/a	gain+loss	no gain	homozygous loss
	GBMES_081	F	no	70	parieto-occipital	R	79	GTR	no	no	yes	350	yes	unmethylated	WT	no codel	mut	positive	gain+loss	gain	no homozygous loss
	GBMES_082	F	yes	80	temporo-frontal	L	69	STR	no	no	yes	461	yes	unmethylated	WT	no codel	WT	positive	gain+loss	no gain	homozygous loss
	GBMES_083	M	no	80	insular, basal ganglia	L	78	Biopsy	no	no	yes	315	yes	unmethylated	WT	no codel	mut	negative	gain+loss	gain	no homozygous loss
	GBMES_084	F	yes	80	fronto-temporo-insular	L	54	STR	no	no	no	1631	no	methylated	WT	no codel	WT	n/a	no gain+loss	no gain	no homozygous loss
	GBMES_085	M	yes	90	temporal	L	60	GTR	no	no	yes	710	yes	unmethylated	WT	no codel	mut	negative	gain+loss	no gain	no homozygous loss
	GBMES_086	F	yes	90	fronto-temporo-insular	R	52	STR	no	no	no	1143	yes	methylated	WT	no codel	n/a	n/a	gain+loss	no gain	no homozygous loss
Supporting Table S4: Differentially expressed proteins between GB PN and LGG
Protein	logFC	AveExpr	t	P.Value	adj.P.Val	B
RBP1_HUMAN	1.0663	21.8238	4.94457	4.6393e-06	0.00645544	3.96663
CENPV_HUMAN	1.03752	20.3128	3.69419	0.00042033	0.0322065	-0.0689902
TYB10_HUMAN	1.02487	24.1218	3.79871	0.00029635	0.0268178	0.241119
H15_HUMAN	1.02414	23.3197	4.02916	0.00013452	0.0224536	0.944406
HMGB2_HUMAN	0.99454	22.7859	3.83446	0.00026262	0.0262172	0.348498
FLNC_HUMAN	0.956341	25.3099	3.42677	0.0010013	0.0435133	-0.835641
RS23_HUMAN	0.81847	21.7228	3.7429	0.0003574	0.0282402	0.0748355
GGH_HUMAN	0.764095	21.8363	3.87061	0.00023227	0.0255348	0.457721
RS27_HUMAN	0.729688	20.9964	3.40013	0.0010894	0.0439803	-0.90982
TAGL2_HUMAN	0.697628	24.2075	3.46817	0.00087763	0.0422049	-0.719575
LYAR_HUMAN	0.688002	18.4498	3.7438	0.00035633	0.0282402	0.0774832
RBM28_HUMAN	0.685164	17.721	4.21684	6.9396e-05	0.0174623	1.53586
RL19_HUMAN	0.670812	22.8291	3.92106	0.00019547	0.0241096	0.611262
RL38_HUMAN	0.659388	21.5392	3.40357	0.00107761	0.0439785	-0.900252
RL37A_HUMAN	0.657771	19.1521	3.60115	0.00057102	0.0369272	-0.340205
SC24D_HUMAN	0.655262	19.1512	4.64948	1.4243e-05	0.00828063	2.95676
RTL8C_HUMAN	0.634955	17.391	4.19815	7.4176e-05	0.0174623	1.47625
NASP_HUMAN	0.634729	22.387	3.47638	0.0008549	0.0415693	-0.696447
IKIP_HUMAN	0.632499	19.2643	4.18772	7.698e-05	0.0174623	1.44305
RS26_HUMAN	0.625355	19.405	3.32093	0.0013965	0.0493852	-1.12789
UGDH_HUMAN	0.624955	21.1343	4.0735	0.00011521	0.020808	1.08268
RL28_HUMAN	0.623723	22.8616	4.00457	0.00014652	0.0224536	0.868132
PDIA4_HUMAN	0.618376	24.6702	3.89076	0.00021684	0.0250314	0.518891
LDHA_HUMAN	0.616528	24.9063	3.53226	0.00071429	0.0380225	-0.537969
RL34_HUMAN	0.601046	22.6972	3.51609	0.00075252	0.0384393	-0.583983
RS6_HUMAN	0.598918	22.9062	3.40335	0.00107837	0.0439785	-0.900872
AN32B_HUMAN	0.56939	21.5952	3.79283	0.00030228	0.0268178	0.223543
NDUA5_HUMAN	0.559559	22.3126	3.42238	0.00101534	0.0435133	-0.847895
TIF1B_HUMAN	0.544584	23.8269	3.98012	0.00015948	0.0230424	0.792581
DNJC8_HUMAN	0.532913	22.119	3.82458	0.00027156	0.0262172	0.318756
ERF3B_HUMAN	0.528993	19.5725	4.85635	6.5088e-06	0.00645544	3.66157
PIHD1_HUMAN	0.528981	17.2699	4.09731	0.00010598	0.0199206	1.1573
RL26_HUMAN	0.524548	20.9616	3.36748	0.00120737	0.0466877	-1.00017
DGKB_HUMAN	0.522255	20.6008	3.63267	0.00051498	0.0351928	-0.24884
XPO5_HUMAN	0.521733	18.1886	3.55218	0.00066969	0.0372563	-0.481055
RL22_HUMAN	0.519399	21.8501	3.65323	0.0004813	0.0342804	-0.188958
RL9_HUMAN	0.515179	22.2326	3.60073	0.00057179	0.0369272	-0.3414
DDX5_HUMAN	0.514545	23.5715	4.16067	8.4741e-05	0.0174623	1.35716
EI2BA_HUMAN	0.510478	21.6757	3.64198	0.00049946	0.0347297	-0.221756
PXL2B_HUMAN	0.508746	20.4259	3.51168	0.00076331	0.0386005	-0.596539
SMC2_HUMAN	0.506912	19.8464	3.33466	0.00133798	0.0483296	-1.09034
OLA1_HUMAN	0.504535	23.7619	3.93022	0.00018942	0.0241096	0.639284
SCYL2_HUMAN	0.499105	20.1463	4.4545	2.9355e-05	0.00927802	2.30699
XRCC1_HUMAN	0.495968	19.7198	3.79943	0.00029563	0.0268178	0.243284
PSME3_HUMAN	0.491149	20.7562	3.92978	0.0001897	0.0241096	0.63794
RL27_HUMAN	0.482922	21.7039	3.45395	0.00091839	0.0424416	-0.759561
AKT1_HUMAN	0.474854	20.1686	3.55184	0.00067042	0.0372563	-0.482019
SYPM_HUMAN	0.465647	17.5945	3.33835	0.00132263	0.0481191	-1.08022
RRP5_HUMAN	0.463049	18.0319	3.35197	0.00126751	0.0474801	-1.04286
RS8_HUMAN	0.461867	23.0415	3.45925	0.00090297	0.0422809	-0.744651
RL6_HUMAN	0.460329	23.5893	3.36693	0.00120943	0.0466877	-1.00167
KIFA3_HUMAN	0.459704	18.9477	3.44233	0.00095301	0.0426491	-0.792136
RS7_HUMAN	0.459309	23.3293	3.46273	0.000893	0.0422049	-0.734871
UBFD1_HUMAN	0.455327	20.6897	3.31781	0.00141009	0.0495195	-1.13638
YTHD2_HUMAN	0.453869	19.2605	4.00468	0.00014646	0.0224536	0.868489
PLGT3_HUMAN	0.452933	19.0727	3.40962	0.0010572	0.0439785	-0.883431
RL14_HUMAN	0.447466	22.1616	3.42897	0.00099434	0.0435133	-0.829509
PPID_HUMAN	0.445713	21.234	3.64084	0.00050134	0.0347297	-0.225075
RL12_HUMAN	0.444282	22.7631	3.46368	0.0008903	0.0422049	-0.732196
TOP2B_HUMAN	0.429672	22.7934	3.32851	0.0013639	0.0487767	-1.10717
SAE1_HUMAN	0.426638	22.3012	3.44743	0.00093765	0.0424416	-0.777833
TMX3_HUMAN	0.416155	20.736	3.54394	0.0006878	0.0375196	-0.50461
RS3A_HUMAN	0.413608	24.0225	3.96443	0.00016837	0.0230535	0.744239
STRAP_HUMAN	0.404559	23.3572	4.32682	4.6744e-05	0.013905	1.88973
ERF3A_HUMAN	0.399784	21.7792	3.44743	0.00093764	0.0424416	-0.777829
RUVB1_HUMAN	0.397295	23.3594	3.52173	0.00073898	0.0381326	-0.567958
NUP62_HUMAN	0.39681	19.6459	3.59417	0.00058418	0.0369272	-0.360347
MYH10_HUMAN	0.389275	25.6062	4.16036	8.4832e-05	0.0174623	1.3562
NUDC_HUMAN	0.388752	23.3327	3.41614	0.00103562	0.0439785	-0.865293
TR150_HUMAN	0.38733	22.5734	3.34124	0.00131077	0.048071	-1.07231
SYAP1_HUMAN	0.382894	19.8363	3.57238	0.00062716	0.0372563	-0.423091
NU153_HUMAN	0.377615	20.4528	3.49395	0.00080807	0.0404593	-0.64679
TXLNA_HUMAN	0.352952	21.1137	3.57154	0.00062887	0.0372563	-0.425508
ADPPT_HUMAN	0.345061	21.8315	3.56214	0.00064838	0.0372563	-0.452501
CPIN1_HUMAN	0.33412	21.5428	3.38392	0.00114653	0.0456537	-0.954748
CSK22_HUMAN	0.323325	21.3181	3.75055	0.00034837	0.0282402	0.0975307
XPO2_HUMAN	0.318445	23.2261	3.52361	0.0007345	0.0381326	-0.562604
ELOC_HUMAN	0.315735	22.2762	3.83524	0.00026193	0.0262172	0.350867
RAE1L_HUMAN	0.304763	21.4608	3.35258	0.00126509	0.0474801	-1.04118
PRS6B_HUMAN	0.29297	23.5218	3.47853	0.00084902	0.0415693	-0.690374
AEDO_HUMAN	-0.303826	21.1041	-3.56768	0.00063683	0.0372563	-0.436617
PP1R7_HUMAN	-0.323721	23.3778	-3.9639	0.00016867	0.0230535	0.742618
TBC17_HUMAN	-0.324802	21.67	-3.37468	0.00118036	0.0462719	-0.980294
MAVS_HUMAN	-0.376953	19.7925	-3.42484	0.00100746	0.0435133	-0.841044
NAGA_HUMAN	-0.391241	19.0216	-4.46286	2.8467e-05	0.00927802	2.33456
BCR_HUMAN	-0.408766	21.5179	-3.57985	0.0006121	0.0372563	-0.401627
PRDX3_HUMAN	-0.426607	23.4925	-3.82975	0.00026685	0.0262172	0.334323
DIP2C_HUMAN	-0.429783	19.9917	-3.55373	0.00066631	0.0372563	-0.476592
ISCA2_HUMAN	-0.437176	19.1534	-3.44665	0.00093998	0.0424416	-0.780017
KAD3_HUMAN	-0.446098	23.4672	-3.43519	0.00097487	0.0432451	-0.812108
PCCA_HUMAN	-0.446202	22.6587	-3.92485	0.00019294	0.0241096	0.62285
FN3K_HUMAN	-0.449128	22.7899	-4.24642	6.2431e-05	0.0166165	1.63052
CIA2B_HUMAN	-0.452141	19.0717	-3.35213	0.00126689	0.0474801	-1.04242
CPT1A_HUMAN	-0.46628	21.6068	-3.52406	0.00073344	0.0381326	-0.561327
MTCH1_HUMAN	-0.468781	21.7851	-3.57155	0.00062886	0.0372563	-0.425493
MICU1_HUMAN	-0.476454	18.7167	-3.40788	0.00106303	0.0439785	-0.888274
SAT2_HUMAN	-0.48882	19.1211	-3.68763	0.00042957	0.0322429	-0.088258
PCCB_HUMAN	-0.493692	22.8452	-4.15543	8.6327e-05	0.0174623	1.34057
CDS2_HUMAN	-0.494032	20.4548	-3.53307	0.0007124	0.0380225	-0.53564
RHG12_HUMAN	-0.494214	20.0508	-5.87713	1.1212e-07	0.00056701	7.3269
SPTCS_HUMAN	-0.49708	17.6703	-3.39827	0.00109581	0.0439803	-0.914977
THTM_HUMAN	-0.501506	22.7335	-3.8453	0.00025314	0.0262172	0.3812
PTGR3_HUMAN	-0.503208	20.5048	-4.64196	1.465e-05	0.00828063	2.93144
KITM_HUMAN	-0.505295	20.3972	-3.77159	0.00032465	0.027363	0.160122
ALR_HUMAN	-0.50824	17.8299	-3.32716	0.00136964	0.0487767	-1.11086
DUT_HUMAN	-0.508347	21.9693	-4.30032	5.1438e-05	0.0144512	1.80399
COQ8A_HUMAN	-0.511389	19.8988	-3.54295	0.00069	0.0375196	-0.507434
MVD1_HUMAN	-0.513814	21.3193	-3.77666	0.00031917	0.0273567	0.175248
HBAP1_HUMAN	-0.514749	16.4663	-3.77992	0.0003157	0.0273567	0.184956
ACS2L_HUMAN	-0.528108	21.3338	-3.88947	0.00021779	0.0250314	0.514992
KT3K_HUMAN	-0.529653	22.8728	-3.34665	0.00128879	0.0479222	-1.05747
SYVN1_HUMAN	-0.542871	19.5456	-4.09628	0.00010636	0.0199206	1.15409
ACBD5_HUMAN	-0.549087	20.8937	-4.52612	2.2546e-05	0.00880474	2.54396
AP5B1_HUMAN	-0.549944	16.6052	-3.59445	0.00058365	0.0369272	-0.359545
MBOA2_HUMAN	-0.556453	17.8856	-3.48785	0.00082405	0.040855	-0.664056
MOCS1_HUMAN	-0.588611	18.3019	-4.57435	1.8853e-05	0.00866744	2.70465
GIMA1_HUMAN	-0.606787	18.9778	-3.73149	0.00037128	0.0288857	0.0410321
TINAL_HUMAN	-0.609307	20.1282	-3.40442	0.00107473	0.0439785	-0.897894
IGS21_HUMAN	-0.615938	20.3938	-3.59601	0.00058068	0.0369272	-0.355033
RT06_HUMAN	-0.616411	19.4856	-3.9837	0.00015751	0.0230424	0.803634
MPV17_HUMAN	-0.619161	20.3121	-3.57189	0.00062817	0.0372563	-0.424523
K1671_HUMAN	-0.625896	19.3902	-4.05895	0.00012123	0.02114	1.03722
MINY1_HUMAN	-0.642859	18.7405	-3.34099	0.0013118	0.048071	-1.073
JMY_HUMAN	-0.643392	18.4673	-3.87249	0.00023079	0.0255348	0.46342
SCMC2_HUMAN	-0.644883	19.8885	-3.79306	0.00030205	0.0268178	0.224216
TMLH_HUMAN	-0.662291	20.0617	-4.61219	1.6375e-05	0.00828063	2.83135
TXTP_HUMAN	-0.667355	22.2281	-3.90416	0.00020712	0.0249386	0.559705
GBG4_HUMAN	-0.704784	18.9326	-3.60124	0.00057084	0.0369272	-0.339926
THTR_HUMAN	-0.711001	21.9782	-4.86384	6.3251e-06	0.00645544	3.68737
CDIPT_HUMAN	-0.720523	18.7998	-3.68484	0.00043356	0.0322429	-0.0964465
MITOK_HUMAN	-0.729892	18.7007	-4.52506	2.2634e-05	0.00880474	2.54044
SERC1_HUMAN	-0.739972	18.6646	-3.35528	0.00125443	0.0474801	-1.03375
ACOD_HUMAN	-0.745772	17.5451	-3.75044	0.00034851	0.0282402	0.0971899
SLIK2_HUMAN	-0.749041	18.4968	-3.5525	0.00066898	0.0372563	-0.480123
F241B_HUMAN	-0.811332	18.9971	-3.37851	0.00116623	0.0460751	-0.969712
DJC30_HUMAN	-0.812369	17.4312	-3.6614	0.0004685	0.0338455	-0.165092
DHB8_HUMAN	-0.830871	21.0509	-5.16969	1.9325e-06	0.00488631	4.75634
GHC2_HUMAN	-0.861791	17.9967	-4.01181	0.00014288	0.0224536	0.890579
SYVM_HUMAN	-0.872181	17.4619	-3.82951	0.00026707	0.0262172	0.33359
LRP4_HUMAN	-0.885994	18.5595	-4.45803	2.8977e-05	0.00927802	2.31862
GSTT1_HUMAN	-0.894186	19.7467	-3.8211	0.00027477	0.0262172	0.30831
SE6L1_HUMAN	-0.902883	20.5833	-4.62149	1.5815e-05	0.00828063	2.86259
AIG1_HUMAN	-1.38852	17.713	-4.8137	7.6592e-06	0.00645544	3.51501
REN3A_HUMAN	-1.49726	15.05	-3.66205	0.0004675	0.0338455	-0.163212
Supporting Table S5: Differentially expressed proteins with the highest and lowest log2FC values between GB PN and LGG including functions and pathways
Proteins with highest log2FC values in GB PN (compared to LGG):
Protein Name	Protein	Gene	Locus	Function	Pathway	Glioma	Biological process	Molecular function
RBP1_HUMAN	RalA-binding protein 1	RALBP1	18p11	Multifunctional protein that functions as a downstream effector of RALA and RALB	Signaling by Rho GTPases, RAC1 GTPase cycle, Doxorubicin Pathway, Pharmacokinetics, GPCR Pathway, ERK Signaling	Expression of RET1 correlated with tumor proliferation. It was shown to be an independent prognostic marker for adverse patient survival in glioma.	Positive regulation of protein phosphorylation, Endocytosis, Chemotaxis, Signal transduction, Small GTPase mediated signal transduction	Nucleotide binding, Protein binding, GTPase activator activity, ATP binding, ABC-type xenobiotic transporter activity
CENPV_HUMAN	Centromere protein V	CENPV	17p11	Required for distribution of pericentromeric heterochromatin in interphase nuclei and for centromere formation and organization, chromosome alignment and cytokinesis.	n/a	no results on pubmed		Molecular function, Protein binding, Carbon-sulfur lyase activity, Metal ion binding
TYB10_HUMAN	Thymosin Beta 10	TMSB10	2p11	Involved in organisation of the cytoskeleton and regulation of cell migration.	Extrafollicular and follicular B cell activation by SARS-CoV-2, VEGFA-VEGFR2 signaling	TMSB10 may play a key role in the malignant progression of glioma, in the promotion of macrophage infiltration and immunosuppressive polarization	Actin filament organization, Regulation of cell migration, Sequestering of actin monomers	Actin binding, Actin monomer binding, Protein binding
Proteins with lowest log2FC values in GB PN (compared to LGG):
Protein Name	Protein	Gene	Locus	Function	Pathway	Glioma	Biological process	Molecular function
SE6L1_HUMAN	Seizure 6-like protein	SEZ6L	22q12	May contribute to specialized endoplasmic reticulum functions in neurons.	n/a	no results on pubmed	Synapse maturation, Regulation of protein kinase C signaling	Protein binding
AIG1_HUMAN	Androgen-induced gene 1 protein	AIG1	6q24	Hydrolyzes bioactive fatty-acid esters of hydroxy-fatty acids (FAHFAs), but not other major classes of lipids	n/a	no results on pubmed	Lipid metabolism	Protein binding, enables hydrolase activity
REN3A_HUMAN	Regulator of nonsense transcripts 3A	UPF3A	13q34	Involved in nonsense-mediated decay (NMD) of mRNAs containing premature stop codons by associating with the nuclear exon junction complex (EJC) and serving as link between the EJC core and NMD machinery.	Nervous system development, Peptide chain elongation, Regulation of expression of SLITs and ROBOs	no results on pubmed	mRNA transport, Nonsense-mediated mRNA decay, Transport	RNA binding, Nucleid acid binding
Supporting Table S6: Over representation analysis (ORA) using Gene ontology (GO) enrichment and Kyoto Encyclopedia of Genes and Genomes (KEGG) Pathway analysis showing the pathway and functions with highest numbers of over- and underexpressed proteins in the four HGG subgroups (compared to LGG).
Proteins overexpressed in GB PN (compared to LGG)
GO biological processes:
ID	Description	GeneRatio	BgRatio	pvalue	p.adjust	qvalue	geneID	Count
GO:0002181	cytoplasmic translation	20/77	130/4804	4.098e-15	6.6797e-12	6.40145e-12	RS7/RS3A/RL6/RL12/RL14/RL19/RS6/RL27/RS23/RL38/RL34/RL28/RL22/RS8/RS27/RL26/YTHD2/RL9/RS26/RL37A	20
GO:0042254	ribosome biogenesis	15/77	130/4804	1.1548e-09	7.0066e-07	6.71477e-07	RS7/RS3A/RL6/RL14/RS6/RL27/RS23/RL38/LYAR/RRP5/RS8/RS27/RL26/YTHD2/PIHD1	15
GO:0006412	translation	25/77	405/4804	1.2896e-09	7.0066e-07	6.71477e-07	EI2BA/RS7/RS3A/RL6/RL12/RL14/RL19/RS6/ERF3B/RL27/RS23/ERF3A/RL38/SYPM/RL34/RL28/RL22/RS8/RS27/RL26/YTHD2/AKT1/RL9/RS26/RL37A	25
GO:0043043	peptide biosynthetic process	25/77	416/4804	2.271e-09	9.2544e-07	8.86889e-07	EI2BA/RS7/RS3A/RL6/RL12/RL14/RL19/RS6/ERF3B/RL27/RS23/ERF3A/RL38/SYPM/RL34/RL28/RL22/RS8/RS27/RL26/YTHD2/AKT1/RL9/RS26/RL37A	25
GO:0043604	amide biosynthetic process	25/77	468/4804	2.5952e-08	8.3787e-06	8.02974e-06	EI2BA/RS7/RS3A/RL6/RL12/RL14/RL19/RS6/ERF3B/RL27/RS23/ERF3A/RL38/SYPM/RL34/RL28/RL22/RS8/RS27/RL26/YTHD2/AKT1/RL9/RS26/RL37A	25
GO:0006518	peptide metabolic process	25/77	472/4804	3.0842e-08	8.3787e-06	8.02974e-06	EI2BA/RS7/RS3A/RL6/RL12/RL14/RL19/RS6/ERF3B/RL27/RS23/ERF3A/RL38/SYPM/RL34/RL28/RL22/RS8/RS27/RL26/YTHD2/AKT1/RL9/RS26/RL37A	25
GO:0022613	ribonucleoprotein complex biogenesis	17/77	223/4804	4.8123e-08	1.1206e-05	1.0739e-05	RUVB1/RS7/RS3A/RL6/RL14/RS6/RL27/RS23/RL38/LYAR/STRAP/RRP5/RS8/RS27/RL26/YTHD2/PIHD1	17
GO:0006364	rRNA processing	11_/77	84/4804	6.2824e-08	1.28e-05	1.22673e-05	RS7/RL14/RS6/RL27/LYAR/RRP5/RS8/RS27/RL26/YTHD2/PIHD1	11
GO:0034660	ncRNA metabolic process	16/77	213/4804	1.5725e-07	2.848e-05	2.72935e-05	DDX5/RS7/XPO5/RL14/RS6/RL27/LYAR/SYPM/ELOC/RRP5/RS8/RS27/RL26/YTHD2/AKT1/PIHD1	16
GO:0016072	rRNA metabolic process	11_/77	98/4804	3.168e-07	5.1638e-05	4.94874e-05	RS7/RL14/RS6/RL27/LYAR/RRP5/RS8/RS27/RL26/YTHD2/PIHD1	11
GO:0034470	ncRNA processing	13/77	145/4804	3.5165e-07	5.2108e-05	4.99373e-05	DDX5/RS7/RL14/RS6/RL27/LYAR/RRP5/RS8/RS27/RL26/YTHD2/AKT1/PIHD1	13
GO:0042274	ribosomal small subunit biogenesis	07_/77	44/4804	4.9117e-06	0.00066717	0.000639378	RS7/RS3A/RS6/RS23/RL38/RS8/RS27	7
GO:0051276	chromosome organization	12_/77	207/4804	9.2083e-05	0.0115458	0.0110648	RUVB1/NASP/NUP62/TIF1B/TOP2B/NUDC/HMGB2/SMC2/H15/CENPV/RAE1L/XRCC1	12
GO:0006396	RNA processing	17/77	409/4804	0.00018991	0.022111	0.02119	DDX5/RS7/TR150/RL14/RS6/RBM28/RL27/LYAR/STRAP/RRP5/RS8/RS27/RL26/YTHD2/AKT1/RS26/PIHD1	17
GO molecular functions:
ID	Description	GeneRatio	BgRatio	pvalue	p.adjust	qvalue	geneID	Count
GO:0003735	structural constituent of ribosome	19/79	113/4871	5.2828e-15	1.4211e-12	1.3791e-12	RS7/RS3A/RL6/RL12/RL14/RL19/RS6/RL27/RS23/RL38/RL34/RL28/RL22/RS8/RS27/RL26/RL9/RS26/RL37A	19
GO:0005198	structural molecule activity	22/79	341/4871	9.8789e-09	1.3287e-06	1.2895e-06	RS7/NUP62/RS3A/RL6/RL12/RL14/RL19/RS6/RL27/RS23/H15/NU153/RL38/RL34/RL28/RL22/RS8/RS27/RL26/RL9/RS26/RL37A	22
GO:0048027	mRNA 5'-UTR binding	04_/77	18/4871	0.00016503	0.0147978	0.0143606	MYH10/RS7/RS3A/RL26	4
KEGG pathway analysis:
ID	Description	GeneRatio	BgRatio	pvalue	p.adjust	qvalue	geneID	Count	core_enrichment
hsa03010	Ribosome	19/51	101/2742	1.9117e-15	2.8484e-13	2.8484e-13	P62081/P61247/Q02878/P30050/P50914/P84098/P62753/P61353/P62266/P63173/P49207/P46779/P35268/P62241/P42677/P61254/P32969/P62854/P61513	19	RS7/RS3A/RL6/RL12/RL14/RL19/RS6/RL27/RS23/RL38/RL34/RL28/RL22/RS8/RS27/RL26/RL9/RS26/RL37A
hsa05171	Coronavirus disease - COVID-19	19/51	140/2742	1.0198e-12	7.5978e-11	7.5978e-11	P62081/P61247/Q02878/P30050/P50914/P84098/P62753/P61353/P62266/P63173/P49207/P46779/P35268/P62241/P42677/P61254/P32969/P62854/P61513	19	RS7/RS3A/RL6/RL12/RL14/RL19/RS6/RL27/RS23/RL38/RL34/RL28/RL22/RS8/RS27/RL26/RL9/RS26/RL37A
Proteins underexpressed in GB PN (compared to LGG)
GO biological processes:
ID	Description	GeneRatio	BgRatio	pvalue	p.adjust	qvalue	geneID	Count
GO:0044255	cellular lipid metabolic process	14/60	331/4804	3.9074e-05	0.0459119	0.0449145	DHB8/CDS2/CPT1A/ACS2L/PCCB/PCCA/AIG1/PTGR3/ACBD5/CDIPT/MVD1/SERC1/ACOD/MBOA2	14
GO:0006631	fatty acid metabolic process	09_/60	154/4804	0.00010316	0.0498385	0.0487557	DHB8/CPT1A/ACS2L/PCCB/PCCA/AIG1/PTGR3/ACBD5/ACOD	9
GO:0090407	organophosphate biosynthetic process	12_/60	278/4804	0.00012725	0.0498385	0.0487557	CDS2/TXTP/KITM/DJC30/ACS2L/DUT/CDIPT/KAD3/MVD1/SERC1/MOCS1/MBOA2	12
Proteins overexpressed in GB CL (compared to LGG)
GO biological processes:
ID	Description	GeneRatio	BgRatio	pvalue	p.adjust	qvalue	geneID	Count
GO:0034975	protein folding in endoplasmic reticulum	04_/86	09_/4804	1.127e-05	0.0253685	0.0237972	ENPL/CALR/BIP/PDIA1	4
GO molecular functions:
ID	Description	GeneRatio	BgRatio	pvalue	p.adjust	qvalue	geneID	Count
GO:0050839	cell adhesion molecule binding	21/89	363/4871	1.368e-06	0.00051028	0.00046082	MACF1/ACTN4/MOES/RUVB1/MYH9/LDHA/CLIC1/CAPG/IQGA1/EGFR/CALR/CALD1/PRDX1/SWP70/BIP/EP15R/CNN3/PDIA1/TAGL2/FBP1L/GPNMB	21
GO:0045296	cadherin binding	16/89	257/4871	1.2323e-05	0.00229828	0.00207549	MACF1/RUVB1/MYH9/LDHA/CLIC1/CAPG/IQGA1/EGFR/CALD1/PRDX1/SWP70/BIP/EP15R/CNN3/TAGL2/FBP1L	16
GO:0005509	calcium ion binding	14/89	214/4871	2.6623e-05	0.00331009	0.00298922	MACF1/ACTN4/CAB45/ANXA5/MYL6/ENPL/IQGA1/GLU2B/CALR/SWP70/BIP/EP15R/RCN2/CALU	14
GO:0003677	DNA binding	17/89	359/4871	0.00021101	0.0192145	0.0173519	ACTN4/ANM1/EGFR/TIF1B/CALR/TIF1A/SWP70/HMGB2/H13/H15/HMGN2/NU153/PDCD5/LYAR/XRCC1/MYT1L/HDAC1	17
GO:0003779	actin binding	13/89	235/4871	0.00029235	0.0192145	0.0173519	MACF1/ACTN4/MOES/MYH9/CAPG/IQGA1/EGFR/CALD1/CNN3/PDIA1/TAGL2/FHL3/SSH3	13
GO:0042056	chemoattractant activity	03_/89	08_/4871	0.00030908	0.0192145	0.0173519	HMGB2/LEG3/GPNMB	3
GO:0031490	chromatin DNA binding	05_/89	41/4871	0.00081155	0.0432438	0.0390518	ACTN4/H13/H15/HMGN2/HDAC1	5
KEGG pathway analysis:
category	subcategory	ID	Description	GeneRatio	BgRatio	pvalue	p.adjust	qvalue	geneID	Count	core_enrichment
Organismal Systems	Endocrine system	hsa04922	Glucagon signaling pathway	0.117647	50/2742	0.0003	0.0413773	0.0354	Q99873/P06737/P00338/P15259/Q13557/P31749	6	ANM1/PYGL/LDHA/PGAM2/KCC2D/AKT1
Human Diseases	Cancer: overview	hsa05230	Central carbon metabolism in cancer	0.0980392	36/2742	0.0004	0.0413773	0.0354	P00338/P00533/P15259/P36507/P31749	5	LDHA/EGFR/PGAM2/MP2K2/AKT1
Metabolism	Metabolism of cofactors and vitamins	hsa00770	Pantothenate and CoA biosynthesis	0.0588235	10_/2742	0.0007	0.0413773	0.0354	P54687/Q12882/Q9HAB8	3	BCAT1/DPYD/PPCS
Proteins underexpressed in GB CL (compared to LGG)
GO biological processes:
ID	Description	GeneRatio	BgRatio	pvalue	p.adjust	qvalue	geneID	Count
GO:0090151	establishment of protein localization to mitochondrial membrane	05_/70	28/4804	4.3076e-05	0.0229578	0.0221591	MTCH1/TIM29/MTCH2/BCS1/MTX1	5
GO:0007006	mitochondrial membrane organization	07_/70	68/4804	4.9233e-05	0.0229578	0.0221591	MTCH1/HIP1R/TIM29/MTCH2/BCS1/MTX1/DJC11	7
GO:0051205	protein insertion into membrane	06_/70	48/4804	5.8367e-05	0.0229578	0.0221591	MTCH1/TIM29/MTCH2/BCS1/MTX1/EMC6	6
GO:0090150	establishment of protein localization to membrane	09_/70	144/4804	0.00020825	0.0445315	0.0429822	MTCH1/TIM29/MTCH2/BCS1/MTX1/VAMP3/EMC6/ATAD1/ZDH14	9
GO:0032787	monocarboxylic acid metabolic process	12_70	260/4804	0.00031172	0.0445315	0.0429822	DHB8/PYC/CPT1A/DCMC/ALDOC/ACSF3/GABT/ABD12/PCCB/PCCA/PTGR3/ACBD5	12
GO:0019752	carboxylic acid metabolic process	16/70	428/4804	0.00032225	0.0445315	0.0429822	DHB8/PYC/CPT1A/DCMC/ALDOC/ACSF3/GABT/THTR/ABD12/ACY1/PCCB/PCCA/PTGR3/SYEM/ACBD5/SYVM	16
GO:0006631	fatty acid metabolic process	09_/70	154/4804	0.00034511	0.0445315	0.0429822	DHB8/CPT1A/DCMC/ACSF3/ABD12/PCCB/PCCA/PTGR3/ACBD5	9
GO:0006082	organic acid metabolic process	16/70	436/4804	0.00039784	0.0445315	0.0429822	DHB8/PYC/CPT1A/DCMC/ALDOC/ACSF3/GABT/THTR/ABD12/ACY1/PCCB/PCCA/PTGR3/SYEM/ACBD5/SYVM	16
GO:0043436	oxoacid metabolic process	16/70	436/4804	0.00039784	0.0445315	0.0429822	DHB8/PYC/CPT1A/DCMC/ALDOC/ACSF3/GABT/THTR/ABD12/ACY1/PCCB/PCCA/PTGR3/SYEM/ACBD5/SYVM	16
GO:0006790	sulfur compound metabolic process	08_70	125/4804	0.00040971	0.0445315	0.0429822	DCMC/ACSF3/TXTP/THTR/KIME/CIA2B/B3GA3/ISCA2	8
GO:0051204	protein insertion into mitochondrial membrane	04_/70	25/4804	0.00041512	0.0445315	0.0429822	MTCH1/TIM29/MTCH2/MTX1	4
GO:0006839	mitochondrial transport	07_/70	97/4804	0.00046683	0.0459046	0.0443075	CPT1A/MTCH1/HIP1R/TIM29/MTCH2/BCS1/MTX1	7
GO molecular functions:
ID	Description	GeneRatio	BgRatio	pvalue	p.adjust	qvalue	geneID	Count
GO:0016885	ligase activity, forming carbon-carbon bonds	03_/69	06_/4871	5.2792e-05	0.0127756	0.0127756	PYC/PCCB/PCCA	3
KEGG pathway analysis:
category	subcategory	ID	Description	GeneRatio	BgRatio	pvalue	p.adjust	qvalue	geneID	Count	core_enrichment
Metabolism	Carbohydrate metabolism	hsa00640	Propanoate metabolism	0.117647	26/2742	0.00024309	0.0194474	0.0184238	O95822/P80404/P05166/P05165	4	DCMC/GABT/PCCB/PCCA
Proteins overexpressed in GB MES (compared to LGG)
GO biological processes:
ID	Description	GeneRatio	BgRatio	pvalue	p.adjust	qvalue	geneID	Count
GO:0006120	mitochondrial electron transport, NADH to ubiquinone	03_/14	35/4804	0.0001221	0.0453859	0.0359052	NDUA5/NDUA8/NDUA7	3
GO:0042776	proton motive force-driven mitochondrial ATP synthesis	03_/14	50/4804	0.00035631	0.0453859	0.0359052	NDUA5/NDUA8/NDUA7	3
GO:0015986	proton motive force-driven ATP synthesis	03_/14	53/4804	0.00042366	0.0453859	0.0359052	NDUA5/NDUA8/NDUA7	3
GO:0019646	aerobic electron transport chain	03_/14	59/4804	0.00058188	0.0453859	0.0359052	NDUA5/NDUA8/NDUA7	3
GO:0006754	ATP biosynthetic process	03_/14	61/4804	0.00064197	0.0453859	0.0359052	NDUA5/NDUA8/NDUA7	3
GO:0042773	ATP synthesis coupled electron transport	03_/14	63/4804	0.0007059	0.0453859	0.0359052	NDUA5/NDUA8/NDUA7	3
GO:0042775	mitochondrial ATP synthesis coupled electron transport	03_/14	63/4804	0.0007059	0.0453859	0.0359052	NDUA5/NDUA8/NDUA7	3
GO:0009206	purine ribonucleoside triphosphate biosynthetic process	03_/14	66/4804	0.00080923	0.0453859	0.0359052	NDUA5/NDUA8/NDUA7	3
GO:0009145	purine nucleoside triphosphate biosynthetic process	03_/14	67/4804	0.0008457	0.0453859	0.0359052	NDUA5/NDUA8/NDUA7	3
GO:0009201	ribonucleoside triphosphate biosynthetic process	03_/14	70/4804	0.00096137	0.0464344	0.0367346	NDUA5/NDUA8/NDUA7	3
GO molecular functions:
ID	Description	GeneRatio	BgRatio	pvalue	p.adjust	qvalue	geneID	Count
GO:0008137	NADH dehydrogenase (ubiquinone) activity	03_/14	30/4871	7.3331e-05	0.00190547	0.00132776	NDUA5/NDUA8/NDUA7	3
GO:0050136	NADH dehydrogenase (quinone) activity	03_/14	31/4871	8.105e-05	0.00190547	0.00132776	NDUA5/NDUA8/NDUA7	3
GO:0003954	NADH dehydrogenase activity	03_/14	32/4871	8.9283e-05	0.00190547	0.00132776	NDUA5/NDUA8/NDUA7	3
GO:0003955	NAD(P)H dehydrogenase (quinone) activity	03_/14	34/4871	0.00010735	0.00190547	0.00132776	NDUA5/NDUA8/NDUA7	3
GO:0016655	oxidoreductase activity, acting on NAD(P)H, quinone or similar compound as acceptor	03_/14	41/4871	0.00018898	0.00268345	0.00186986	NDUA5/NDUA8/NDUA7	3
GO:0015453	oxidoreduction-driven active transmembrane transporter activity	03_/14	47/4871	0.00028453	0.003367	0.00234617	NDUA5/NDUA8/NDUA7	3
GO:0016651	oxidoreductase activity, acting on NAD(P)H	03_/14	50/4871	0.00034218	0.00347073	0.00241844	NDUA5/NDUA8/NDUA7	3
GO:0009055	electron transfer activity	03_/14	73/4871	0.00104418	0.0092671	0.00645743	NDUA5/NDUA8/NDUA7	3
GO:0015399	primary active transmembrane transporter activity	03_/14	78/4871	0.00126638	0.00999035	0.0069614	NDUA5/NDUA8/NDUA7	3
GO:0022804	active transmembrane transporter activity	03_/14	133/4871	0.0058097	0.0412489	0.0287428	NDUA5/NDUA8/NDUA7	3
KEGG pathway analysis:
category	subcategory	ID	Description	GeneRatio	BgRatio	pvalue	p.adjust	qvalue	geneID	Count	core_enrichment
Human Diseases	Cardiovascular disease	hsa05415	Diabetic cardiomyopathy	0.571429	123/2742	0.00012	0.00583675	0.00409596	Q16718/Q13557/P51970/O95182	4	NDUA5/KCC2D/NDUA8/NDUA7
Human Diseases	Neurodegenerative disease	hsa05012	Parkinson disease	0.571429	166/2742	0.00039	0.00883106	0.00619724	Q16718/Q13557/P51970/O95182	4	NDUA5/KCC2D/NDUA8/NDUA7
Organismal Systems	Nervous system	hsa04723	Retrograde endocannabinoid signaling	0.428571	80/2742	0.00077	0.00883106	0.00619724	Q16718/P51970/O95182	3	NDUA5/NDUA8/NDUA7
Human Diseases	Endocrine and metabolic disease	hsa04932	Non-alcoholic fatty liver disease	0.428571	84/2742	0.00089	0.00883106	0.00619724	Q16718/P51970/O95182	3	NDUA5/NDUA8/NDUA7
Metabolism	Energy metabolism	hsa00190	Oxidative phosphorylation	0.428571	85/2742	0.00092	0.00883106	0.00619724	Q16718/P51970/O95182	3	NDUA5/NDUA8/NDUA7
Human Diseases	Neurodegenerative disease	hsa05022	Pathways of neurodegeneration - multiple diseases	0.571429	261/2742	0.00223	0.016834	0.0118134	Q16718/Q13557/P51970/O95182	4	NDUA5/KCC2D/NDUA8/NDUA7
Organismal Systems	Environmental adaptation	hsa04714	Thermogenesis	0.428571	119/2742	0.00245	0.016834	0.0118134	Q16718/P51970/O95182	3	NDUA5/NDUA8/NDUA7
Human Diseases	Cancer: overview	hsa05208	Chemical carcinogenesis - reactive oxygen species	0.428571	127/2742	0.00296	0.0177728	0.0124722	Q16718/P51970/O95182	3	NDUA5/NDUA8/NDUA7
Human Diseases	Neurodegenerative disease	hsa05020	Prion disease	0.428571	178/2742	0.00775	0.0413378	0.029009	Q16718/P51970/O95182	3	NDUA5/NDUA8/NDUA7
Human Diseases	Neurodegenerative disease	hsa05016	Huntington disease	0.428571	189/2742	0.00917	0.044025	0.0308947	Q16718/P51970/O95182	3	NDUA5/NDUA8/NDUA7
Proteins underexpressed in IDH HGG (compared to LGG)
GO biological processes:
ID	Description	GeneRatio	BgRatio	pvalue	p.adjust	qvalue	geneID	Count
GO:0000301	retrograde transport, vesicle recycling within Golgi	01_/01	07_/4804	0.00145712	0.00874271	0.00153381	COG8	1
GO:0006891	intra-Golgi vesicle-mediated transport	01_/01	26/4804	0.00541216	0.0162365	0.0028485	COG8	1
GO:0070085	glycosylation	01_/01	43/4804	0.00895087	0.0179018	0.00314066	COG8	1
GO:0007030	Golgi organization	01_/01	83/4804	0.0172773	0.0259159	0.00454665	COG8	1
GO:0048193	Golgi vesicle transport	01_/01	185/4804	0.0385096	0.0462115	0.00810728	COG8	1
Supporting Table S7: Differentially expressed proteins between GB CL and LGG
Protein	logFC	AveExpr	t	P.Value	adj.P.Val	B
H13_HUMAN	1.31845	21.1426	4.48132	2.6599e-05	0.00987517	2.39877
GPNMB_HUMAN	1.18501	17.6546	4.39282	3.6783e-05	0.00987517	2.107
LEG3_HUMAN	1.08465	22.6515	4.82166	7.4303e-06	0.00626254	3.54906
H15_HUMAN	1.04458	23.3197	4.33595	4.5225e-05	0.0103955	1.9212
PGAM2_HUMAN	1.03547	20.7854	4.36978	4.0002e-05	0.00987517	2.03155
TENA_HUMAN	0.997344	25.7381	3.79544	0.00029964	0.0240513	0.228333
EGFR_HUMAN	0.972771	24.1905	3.36858	0.00120317	0.0430959	-1.00351
MOES_HUMAN	0.954323	25.6833	5.34532	9.6526e-07	0.00222221	5.39535
HSPB6_HUMAN	0.947252	21.2711	3.9637	0.00016879	0.0177888	0.74044
HMGN2_HUMAN	0.945624	21.5157	3.38037	0.00115942	0.0430959	-0.970879
CAH3_HUMAN	0.940334	20.9431	3.53656	0.00070442	0.0347574	-0.530808
ANXA5_HUMAN	0.917934	26.4887	3.56173	0.00064924	0.0335021	-0.458576
NEST_HUMAN	0.908277	26.1176	3.79188	0.00030324	0.0240513	0.217673
APOBR_HUMAN	0.897073	17.8913	4.00762	0.00014498	0.0172756	0.87642
HMGB2_HUMAN	0.882266	22.7859	3.58895	0.0005942	0.0309782	-0.380087
VIME_HUMAN	0.868116	28.2387	3.53502	0.00070793	0.0347574	-0.535206
FCGRN_HUMAN	0.782544	16.9814	3.37578	0.00117628	0.0430959	-0.9836
TAGL2_HUMAN	0.770679	24.2075	4.04237	0.00012846	0.0172756	0.984672
TIF1A_HUMAN	0.768838	16.1485	3.66665	0.00046045	0.0275201	-0.153819
PRDX1_HUMAN	0.76223	26.122	3.30156	0.00148312	0.0470798	-1.18755
BCAT1_HUMAN	0.758055	20.6219	3.98438	0.00015714	0.0172756	0.804358
CSRP2_HUMAN	0.756865	21.4967	3.75922	0.00033841	0.0248019	0.119987
CD109_HUMAN	0.755981	20.4885	3.36922	0.00120078	0.0430959	-1.00176
RET1_HUMAN	0.694949	21.8238	3.40008	0.00108956	0.0430959	-0.91611
SERPH_HUMAN	0.693409	23.3337	4.04575	0.00012695	0.0172756	0.995219
HDAC1_HUMAN	0.686819	19.2204	4.7007	1.175e-05	0.00660219	3.1353
CNN3_HUMAN	0.669935	23.6592	3.71094	0.0003976	0.0260499	-0.0233984
TIF1B_HUMAN	0.665623	23.8269	5.13271	2.234e-06	0.00282434	4.63566
MYT1L_HUMAN	0.65218	18.0227	3.51919	0.00074505	0.0358832	-0.580432
CBX3_HUMAN	0.649852	21.4495	3.73947	0.00036152	0.0250808	0.0612018
GGH_HUMAN	0.637385	21.8363	3.40659	0.00106739	0.0428394	-0.89798
OS9_HUMAN	0.636664	18.6086	3.76909	0.00032739	0.024347	0.14946
PLIN2_HUMAN	0.63643	19.9991	3.53519	0.00070754	0.0347574	-0.534716
CDN2C_HUMAN	0.616181	20.6596	3.74213	0.00035832	0.0250808	0.069096
CAPG_HUMAN	0.615272	22.9828	4.02512	0.00013642	0.0172756	0.930861
DPYD_HUMAN	0.604482	19.8681	3.77519	0.00032076	0.0243462	0.167677
MYL6_HUMAN	0.601075	23.8273	4.75864	9.4403e-06	0.00660219	3.33286
SSH3_HUMAN	0.596414	18.3293	4.58319	1.8244e-05	0.00922577	2.73848
CALD1_HUMAN	0.595271	24.1309	3.45421	0.00091763	0.0403516	-0.764578
CALR_HUMAN	0.589077	25.3809	3.36573	0.00121401	0.0430959	-1.01141
LYAR_HUMAN	0.585083	18.4498	3.35913	0.00123939	0.0430959	-1.02963
IQGA1_HUMAN	0.582863	24.3358	5.7788	1.6782e-07	0.00084865	6.98044
CLIC1_HUMAN	0.578266	22.6017	3.81111	0.00028421	0.0239542	0.275423
PDIA1_HUMAN	0.573567	25.3963	4.29353	5.2712e-05	0.0115897	1.78352
BUD31_HUMAN	0.560136	19.9976	3.40784	0.00106317	0.0428394	-0.894489
LDHA_HUMAN	0.551763	24.9063	3.33533	0.00133518	0.0432822	-1.09515
PDIA4_HUMAN	0.550267	24.6702	3.65293	0.00048177	0.0275201	-0.194011
BIP_HUMAN	0.534854	26.1082	3.43808	0.00096597	0.0409193	-0.809907
CHM2A_HUMAN	0.520428	21.2623	4.46799	2.7936e-05	0.00987517	2.35461
SAE1_HUMAN	0.5178	22.3012	4.41453	3.3981e-05	0.00987517	2.17828
XRCC1_HUMAN	0.512352	19.7198	4.14114	9.0806e-05	0.0167047	1.29539
FHL3_HUMAN	0.497794	19.5592	3.34234	0.00130627	0.0432822	-1.07589
MYDGF_HUMAN	0.497238	21.9098	3.47875	0.00084843	0.0379206	-0.695322
CALU_HUMAN	0.491303	22.9499	3.2974	0.00150235	0.0471887	-1.19887
ACTN4_HUMAN	0.474997	25.1522	3.94226	0.00018173	0.0187556	0.674424
IKBIP	0.470285	19.2643	3.28524	0.00156002	0.0486977	-1.23196
PDCD5_HUMAN	0.468169	22.7713	3.6034	0.00056683	0.030173	-0.338267
RL21_HUMAN	0.461498	22.0576	3.346	0.00129142	0.0432822	-1.06583
ENPL_HUMAN	0.459827	25.7251	3.5239	0.00073381	0.0356814	-0.566975
PYGL_HUMAN	0.455403	23.1006	3.66669	0.0004604	0.0275201	-0.153716
NP1L5_HUMAN	0.454063	20.357	3.38077	0.00115794	0.0430959	-0.969758
FBP1L_HUMAN	0.447903	19.4677	3.53836	0.00070033	0.0347574	-0.525643
PPCS_HUMAN	0.44724	20.3817	4.2487	6.1923e-05	0.0130478	1.63886
KCC2D_HUMAN	0.447197	23.7337	3.60547	0.00056301	0.030173	-0.33228
RAVR1_HUMAN	0.444856	20.1319	3.92537	0.0001926	0.0190974	0.622557
AKT1_HUMAN	0.4431	20.1686	3.49688	0.00080049	0.0371385	-0.643908
RUVB1_HUMAN	0.426802	23.3594	3.99169	0.00015322	0.0172756	0.826984
RS7_HUMAN	0.419782	23.3293	3.33906	0.00131971	0.0432822	-1.0849
SPSY_HUMAN	0.415215	21.85	4.0594	0.00012104	0.0172756	1.03793
MYH9_HUMAN	0.413935	26.3985	4.03343	0.00013253	0.0172756	0.956763
EMC8_HUMAN	0.408964	19.18	3.64804	0.0004896	0.0275201	-0.20832
HEBP2_HUMAN	0.40788	21.7678	3.43384	0.00097909	0.0409193	-0.821808
PLOD1_HUMAN	0.407717	20.4297	3.73667	0.00036492	0.0250808	0.052875
ANKL2_HUMAN	0.406994	18.6738	3.39252	0.00111586	0.0430959	-0.937134
SWP70_HUMAN	0.403389	21.2334	3.88981	0.00021754	0.0205363	0.513832
SCYL2_HUMAN	0.400731	20.1463	3.77352	0.00032256	0.0243462	0.162677
CAB45_HUMAN	0.391392	19.0944	3.3417	0.00130888	0.0432822	-1.07764
DC1L1_HUMAN	0.389833	22.6931	3.35832	0.00124255	0.0430959	-1.03187
GLU2B_HUMAN	0.365447	24.2685	3.64534	0.00049396	0.0275201	-0.216195
ANM1_HUMAN	0.364183	21.3	3.55598	0.00066149	0.0337893	-0.475127
RCN2_HUMAN	0.347249	22.546	3.47639	0.00085484	0.0379206	-0.701972
NU153_HUMAN	0.343756	20.4528	3.35586	0.00125216	0.0430959	-1.03865
RANB3_HUMAN	0.341344	19.9071	3.44644	0.0009406	0.040774	-0.786412
GT251_HUMAN	0.333269	19.9241	3.88179	0.00022358	0.0205363	0.489373
RHG05_HUMAN	0.322705	21.3329	3.32993	0.00135786	0.0437368	-1.10996
MP2K2_HUMAN	0.29338	21.8538	4.7156	1.1108e-05	0.00660219	3.18598
XPO2_HUMAN	0.289874	23.2261	3.38414	0.00114572	0.0430959	-0.960408
EP15R_HUMAN	0.251039	22.7078	3.90701	0.00020511	0.0199474	0.56633
MACF1_HUMAN	0.245785	25.2329	3.59848	0.00057602	0.0303431	-0.352538
RHG12_HUMAN	-0.273241	20.0508	-3.42833	0.00099634	0.0412991	-0.837223
PP1R7_HUMAN	-0.303985	23.3778	-3.92727	0.00019135	0.0190974	0.628371
LRC8A_HUMAN	-0.309764	20.7359	-3.38467	0.00114381	0.0430959	-0.95894
RBNS5_HUMAN	-0.310117	21.6249	-3.64483	0.00049479	0.0275201	-0.217688
NIT1_HUMAN	-0.315497	21.6925	-3.37176	0.00119122	0.0430959	-0.994721
ABD12_HUMAN	-0.318691	20.9252	-3.86803	0.00023432	0.0207885	0.447534
ARFG2_HUMAN	-0.324748	21.0104	-3.75061	0.00034831	0.0250808	0.0943246
AEDO_HUMAN	-0.329268	21.1041	-4.07939	0.00011286	0.0172756	1.10061
ACSF3_HUMAN	-0.32933	21.0918	-4.10254	0.00010404	0.0172756	1.17342
DCMC_HUMAN	-0.337931	18.5546	-3.36097	0.00123226	0.0430959	-1.02455
BCS1_HUMAN	-0.338312	20.161	-3.64607	0.00049278	0.0275201	-0.214063
CHMP6_HUMAN	-0.342407	20.4112	-3.43966	0.00096114	0.0409193	-0.805482
ACY1_HUMAN	-0.359541	21.5653	-3.36807	0.0012051	0.0430959	-1.00492
KIME_HUMAN	-0.365954	19.3034	-3.32179	0.00139275	0.0445767	-1.13228
DUT_HUMAN	-0.373914	21.9693	-3.33733	0.00132688	0.0432822	-1.08967
SOGA3_HUMAN	-0.378326	22.5239	-3.36032	0.00123478	0.0430959	-1.02635
GHDC_HUMAN	-0.381922	20.1196	-3.99032	0.00015394	0.0172756	0.822756
MTX1_HUMAN	-0.382935	21.0313	-3.61016	0.00055443	0.030148	-0.318664
NRX1A_HUMAN	-0.384476	20.6752	-3.70777	0.0004018	0.0260499	-0.0327463
CORO7_HUMAN	-0.393828	22.5864	-3.65243	0.00048256	0.0275201	-0.195468
ISCA2_HUMAN	-0.40316	19.1534	-3.35355	0.00126126	0.0430959	-1.04503
PCCB_HUMAN	-0.412031	22.8452	-3.65911	0.00047205	0.0275201	-0.175912
PCCA_HUMAN	-0.412057	22.6587	-3.82416	0.00027195	0.023309	0.314734
RT05_HUMAN	-0.413039	18.9548	-3.50956	0.00076852	0.0359854	-0.607866
PYC_HUMAN	-0.417361	24.2189	-4.0563	0.00012236	0.0172756	1.02822
PMGT2_HUMAN	-0.420221	18.436	-3.44553	0.00094336	0.040774	-0.788995
ATAD1_HUMAN	-0.423915	21.0866	-4.13593	9.2492e-05	0.0167047	1.2789
ACBD5_HUMAN	-0.424202	20.8937	-3.6893	0.0004272	0.0270046	-0.0872375
DJC11_HUMAN	-0.425853	21.3444	-3.43624	0.00097162	0.0409193	-0.815056
PKP4_HUMAN	-0.429362	21.0832	-3.79745	0.00029761	0.0240513	0.234392
SPRE_HUMAN	-0.42998	20.9483	-3.35357	0.00126117	0.0430959	-1.04497
PITM1_HUMAN	-0.433969	18.7973	-3.3415	0.00130972	0.0432822	-1.07821
CIA2B_HUMAN	-0.435935	19.0717	-3.41	0.00105592	0.0428394	-0.888459
B3GA3_HUMAN	-0.442302	19.6928	-3.79077	0.00030439	0.0240513	0.214325
PGRC1_HUMAN	-0.44963	22.2175	-3.64457	0.00049522	0.0275201	-0.218454
THTR_HUMAN	-0.457234	21.9782	-3.30016	0.00148957	0.0470798	-1.19136
PRDX3_HUMAN	-0.460627	23.4925	-4.36294	4.1008e-05	0.00987517	2.0092
PBLD_HUMAN	-0.461194	19.8165	-3.39262	0.00111551	0.0430959	-0.936862
RM50_HUMAN	-0.463252	17.693	-3.51213	0.00076218	0.0359854	-0.600538
MTCH1_HUMAN	-0.482374	21.7851	-3.87755	0.00022684	0.0205363	0.476464
SAT2_HUMAN	-0.482445	19.1211	-3.84002	0.00025772	0.0224702	0.362646
KAD3_HUMAN	-0.49153	23.4672	-3.99354	0.00015224	0.0172756	0.832718
SFXN4_HUMAN	-0.498462	17.7938	-3.65433	0.00047955	0.0275201	-0.189914
CPT1A_HUMAN	-0.525101	21.6068	-4.18722	7.7118e-05	0.0155994	1.44192
MACD1_HUMAN	-0.534443	20.8478	-3.73496	0.00036701	0.0250808	0.0477832
SYEM_HUMAN	-0.537247	19.9802	-3.516	0.00075275	0.0359118	-0.589521
PTGR3_HUMAN	-0.541129	20.5048	-5.26674	1.3183e-06	0.00222221	5.1131
COQ8A_HUMAN	-0.546088	19.8988	-3.99175	0.00015318	0.0172756	0.82718
HDHD5_HUMAN	-0.549213	20.7548	-4.07494	0.00011463	0.0172756	1.08663
PHIPL_HUMAN	-0.554372	23.9556	-3.63458	0.00051175	0.0281298	-0.247603
FAH2A_HUMAN	-0.556532	18.7585	-4.89103	5.6995e-06	0.00576444	3.78867
TMLH_HUMAN	-0.559168	20.0617	-4.10854	0.00010187	0.0172756	1.19232
DHB8_HUMAN	-0.567015	21.0509	-3.7223	0.00038283	0.0258132	0.0102447
RT34_HUMAN	-0.574523	19.5296	-3.4125	0.0010476	0.0428394	-0.881481
RT14_HUMAN	-0.576489	17.7859	-3.9636	0.00016885	0.0177888	0.740144
TIM29_HUMAN	-0.582076	18.7283	-4.16293	8.4064e-05	0.0163503	1.36457
CSPG5_HUMAN	-0.58304	19.2374	-3.99703	0.0001504	0.0172756	0.843562
MTCH2_HUMAN	-0.599425	22.3282	-4.38915	3.7279e-05	0.00987517	2.09495
EMC6_HUMAN	-0.600661	17.7373	-3.69028	0.00042583	0.0270046	-0.0843703
VAMP3_HUMAN	-0.60601	18.8186	-3.34382	0.00130024	0.0432822	-1.07182
HIP1R_HUMAN	-0.630717	23.0671	-3.4902	0.00081786	0.0372604	-0.662882
ABCB6_HUMAN	-0.639796	18.3074	-3.3948	0.00110789	0.0430959	-0.930813
ALDOC_HUMAN	-0.656984	25.809	-3.48238	0.00083861	0.0378649	-0.685033
GABT_HUMAN	-0.670155	24.8891	-4.40048	3.577e-05	0.00987517	2.13212
MITOK_HUMAN	-0.676271	18.7007	-4.42358	3.2876e-05	0.00987517	2.20803
SE6L1_HUMAN	-0.686971	20.5833	-3.71001	0.00039882	0.0260499	-0.0261219
GBG4_HUMAN	-0.700751	18.9326	-3.77787	0.00031788	0.0243462	0.175691
TXTP_HUMAN	-0.727796	22.2281	-4.49228	2.5546e-05	0.00987517	2.43513
COX2_HUMAN	-0.740588	22.5523	-3.35674	0.0012487	0.0430959	-1.03622
MET15_HUMAN	-0.827739	16.601	-3.49274	0.00081122	0.0372604	-0.655677
SYVM_HUMAN	-0.836857	17.4619	-3.87681	0.00022741	0.0205363	0.474217
TM245_HUMAN	-0.883636	20.1066	-4.06344	0.00011934	0.0172756	1.05057
ZDH14_HUMAN	-1.11101	17.4619	-4.43122	3.1969e-05	0.00987517	2.2332
Supporting Table S8: Differentially expressed proteins with the highest and lowest log2FC values between GB CL and LGG including functions and pathways
Proteins with highest log2FC values in GB CL (compared to LGG):
Protein Name	Protein	Gene	Locus	Function	Pathway	Glioma	Biological process	Molecular function
H13_HUMAN	Histone H1.3	H1-3	6p22	Forming the macromolecular structure of DNA known as the chromatin fiber.	Cellular responses to stimuli and Programmed Cell Death	none	Negative regulation of transcription by RNA polymerase II, Chromatin organization, Nucleosome assembly	DNA-binding, RNA binding, Structural constituent of chromatin
GPNMB_HUMAN	Transmembrane glycoprotein NMB	GPNMB	7p15	This transmembrane protein is involved in cell adhesion.	Signaling by PTK6, Signal Transduction.	GPNMB-overexpression is associated with unfavorable prognosis in glioma	Negative regulation of cytokine production, Positive regulation of protein phosphorylation, Cell adhesion, Signal transduction	Integrin binding, Protein binding, Chemoattractant activity
LEG3_HUMAN	Galectin-3	LGALS3	14q22	Galectin-3 is an extracellular matrix protein involved in acute inflammatory responses having chemoattractant activity2.	Gene expression (Transcription), Innate Immune System, RUNX1 regulates transcription of genes involved in differentiation of myeloid cells, Regulation of activated PAK-2p34 by proteasome mediated degradation	LEG3 has been shown as a glioma related marker and expression has been reported to correlate with WHO grade in human gliomas.	Differentiation, Immunity, Innate immunity, mRNA processing, mRNA splicing	IgE binding protein, Protein phosphatase inhibitor activity, RNA binding, Protein binding
Proteins with lowest log2FC values in GB CL (compared to LGG):
Protein Name	Protein	Gene	Locus	Function	Pathway	Glioma	Biological process	Molecular function
SYVM_HUMAN	Valine--tRNA ligase, mitochondrial	VARS2	6p21	Catalytic activity, This gene encodes a mitochondrial aminoacyl-tRNA synthetase, which catalyzes the attachment of valine to tRNA(Val) for mitochondrial translation.	tRNA Aminoacylation, Metabolism of proteins, Peptide chain elongation	no results on pubmed	Protein biosynthesis, tRNA metabolic process, Translation, tRNA aminoacylation for protein translation	Aminoacyl-tRNA synthetase, Ligase, Nucleotide binding, Protein binding
TM245_HUMAN	Transmembrane protein 245	TMEM245	9q31	Transmembrane protein, serves as transporter	n/a	no results on pubmed	Biological process	Molecular function
ZDH14_HUMAN	Palmitoyltransferase ZDHHC14	ZDHHC14	6q25	Palmitoyltransferase that could catalyze the addition of palmitate onto various protein substrates.	n/a	no results on pubmed	Protein palmtoylation, Protein targeting to membrane, Peptidyl-L-cysteine S-palmitoylation	Acyltransferase, Transferase, Palmitoyltransferase activity, Protein-cysteine S-palmitoyltransferase activity
Supporting Table S9: Differentially expressed proteins between GB MES and LGG
Protein	logFC	AveExpr	t	P.Value	adj.P.Val	B
RBP1_HUMAN	0.92137	21.8238	4.51528	2.3468e-05	0.0203212	2.47464
S10AD_HUMAN	0.916469	22.809	3.90301	0.00020795	0.047799	0.555872
MOES_HUMAN	0.700638	25.6833	3.93085	0.00018901	0.0455154	0.639486
NDUA5_HUMAN	0.645614	22.3126	4.17307	8.1093e-05	0.034174	1.38219
KCC2D_HUMAN	0.626954	23.7337	5.06305	2.9321e-06	0.0148274	4.31369
NDUA7_HUMAN	0.596327	22.3277	3.96843	0.00016606	0.0455154	0.752932
HEBP1_HUMAN	0.586749	21.7223	3.8403	0.00025748	0.0496294	0.368918
NDUA8_HUMAN	0.543101	22.6807	4.07316	0.00011535	0.0388879	1.07259
NP1L5_HUMAN	0.513797	20.357	3.83182	0.00026498	0.0496294	0.343803
SSH3_HUMAN	0.511836	18.3293	3.93972	0.00018333	0.0455154	0.666198
SYAP1_HUMAN	0.399902	19.8363	3.94307	0.00018123	0.0455154	0.676309
TTC1_HUMAN	0.397542	22.2182	4.29141	5.3116e-05	0.0298456	1.7545
GOPC_HUMAN	0.363723	19.9476	3.86772	0.00023457	0.0485198	0.450428
EP15R_HUMAN	0.298212	22.7078	4.64882	1.4278e-05	0.0191305	2.91342
RHG12_HUMAN	-0.317052	20.0508	-3.98457	0.00015704	0.0455154	0.801876
PTGR3_HUMAN	-0.421763	20.5048	-4.11173	0.00010073	0.0388879	1.19158
ACY1_HUMAN	-0.43486	21.5653	-4.08036	0.00011248	0.0388879	1.09474
FXR2_HUMAN	-0.468048	21.0251	-3.95171	0.00017591	0.0455154	0.702399
COQ8A_HUMAN	-0.530691	19.8988	-3.88559	0.0002207	0.0485198	0.503743
SAT2_HUMAN	-0.565432	19.1211	-4.50796	2.4111e-05	0.0203212	2.4508
MICA1_HUMAN	-0.566952	20.1785	-4.1944	7.5175e-05	0.034174	1.44884
MITOK_HUMAN	-0.582937	18.7007	-3.81935	0.00027641	0.0499212	0.306882
HDHD5_HUMAN	-0.59967	20.7548	-4.45664	2.9125e-05	0.021041	2.28408
MACD1_HUMAN	-0.599851	20.8478	-4.19896	7.3962e-05	0.034174	1.46313
TMLH_HUMAN	-0.653709	20.0617	-4.8111	7.7354e-06	0.0191305	3.45523
TXTP_HUMAN	-0.696542	22.2281	-4.30645	5.0313e-05	0.0298456	1.80225
GBG4_HUMAN	-0.858013	18.9326	-4.63331	1.5132e-05	0.0191305	2.86212
MET15_HUMAN	-0.913546	16.601	-3.86116	0.00023986	0.0485198	0.430892
Supporting Table S10: Differentially expressed proteins with the highest and lowest log2FC values between GB MES and LGG including functions and pathways
Proteins with highest log2FC values in GB MES (compared to LGG):
Protein Name	Protein	Gene	Locus	Function	Pathway	Glioma	Biological process	Molecular function
RBP1_HUMAN	RalA-binding protein 1	RALBP1	18p11	Multifunctional protein that functions as a downstream effector of RALA and RALB	Signaling by Rho GTPases, RAC1 GTPase cycle, Doxorubicin Pathway, Pharmacokinetics, GPCR Pathway, ERK Signaling	Expression of RET1 correlated with tumor proliferation. It was shown to be an independent prognostic marker for adverse patient survival in glioma.	Positive regulation of protein phosphorylation, Endocytosis, Chemotaxis, Signal transduction, Small GTPase mediated signal transduction	Nucleotide binding, Protein binding, GTPase activator activity, ATP binding, ABC-type xenobiotic transporter activity
S10AD_HUMAN	Protein S100-A13	S100A13	1q21	S100 proteins are localized in the cytoplasm and/or nucleus of a wide range of cells, and involved in the regulation of a number of cellular processes such as cell cycle progression and differentiation.	n/a	overexpressed in HGG and correlates with tumor grading and microvessel density	Protein transport, Transport, Positive regulation of cytokine production, Positive regulation of cell population proliferation, Positive regulation of interleukin-1 alpha production, Positive regulation of canonical NF-kappaB signal transduction	Copper ion binding, Calcium ion binding, Protein binding, Zinc ion binding, Lipid binding
MOES_HUMAN	Moesin	MSN	Xq12	Moesin is an effector of the immunological synapse. It connects the actin cytoskeleton to the plasma membrane and thereby regulates the structure and function of specific domains of the cell cortex.	Sensory processing of sound, Interleukin-12 family signaling, Nervous system development, Signaling by ALK in cancer, Blood-Brain Barrier and Immune Cell Transmigration: VCAM-1/CD106 Signaling	Moesin seems to be a driver of proliferation and invasion in glioma, especially in glioblastoma	Immunological synapse formation, Cytoskeleton organization, Leukocyte cell-cell adhesion, Host-virus interaction, Regulation of cell shape and size	Double-stranded RNA binding, Actin binding, Signaling receptor binding, Structural constituent of cytoskeleton
Proteins with lowest log2FC values in GB MES (compared to LGG):
Protein Name	Protein	Gene	Locus	Function	Pathway	Glioma	Biological process	Molecular function
GBG4_HUMAN	Guanine nucleotide-binding protein G(I)/G(S)/G(O) subunit gamma-4	GNG4	1q42	G proteins are involved as a modulator or transducer in various transmembrane signaling systems	ADORA2B mediated anti-inflammatory cytokines production, Thromboxane signalling through TP receptor.	no results on pubmed	Transducer, Signal transduction, G protein-coupled receptor signaling pathway, Negative regulation of cell growth	Protein binding, G-protein beta-subunit binding
MET15_HUMAN	12S rRNA N4-methylcytidine (m4C) methyltransferase	METTL15	11p14	responsible for the methylation of position C839 in mitochondrial 12S rRNA	n/a	no results on pubmed	Methylation, rRNA base methylation	Methyltranserase, Transferase, Protein binding, rRNA (cytosine-N4-)-methyltransferase activity
TXTP_HUMAN	Tricarboxylate transport protein, mitochondrial	SLC25A1	22q11	Mitochondrial electroneutral antiporter that exports citrate from the mitochondria into the cytosol in exchange for malate	Metabolism, Glycolysis, Gluconeogenesis, Fatty acyl-CoA biosynthesis		Gluconeogenesis, Mitochondrial citrate transmembrane transport, Fatty-acyl-CoA biosynthetic process, Transmembrane transport	Citrate transmembrane transporter activity, Tricarboxylic acid transmembrane transporter activity, Antiporter activity, Citrate secondary active transmembrane transporter activity
Supporting Table S11: Differentially expressed protein between IDH HGG and LGG
Protein	logFC	AveExpr	t	P.Value	adj.P.Val	B
COG8_HUMAN	-0.566397	19.3778	-5.08162	2.7274e-06	0.0137927	4.135
Supporting Table S12: Differentially expressed protein between IDH HGG and LGG including functions and pathways
Protein Name	Protein	Gene	Locus	Function	Pathway	Glioma	Biological process	Molecular function
COG8_HUMAN	Conserved oligomeric Golgi complex subunit 8	COG8	16q22	Required for normal Golgi function.	Transport to the Golgi and subsequent modification, Vesicle-mediated transport, Metabolism of proteins, Golgi-to-ER retrograde transport, Intra-Golgi traffic	no results on pubmed	Retrograde transport, vesicle recycling within Golgi, Intra-Golgi vesicle-mediated transport, Golgi organization, Protein transport, Glycosylation	Protein binding
Supporting Table S13: Comparison of DEPs between individual HGG subgroups.
Comparison	Protein	logFC	AveExpr	t	P.Value	adj.P.Val	B
IDHHG / GBPN	None
IDHHG / GBCL	CLIC1_HUMAN	-0.863	22.602	-4.823	7e-06	0.028	3.484
	GPNMB_HUMAN	-1.488	17.655	-4.676	1.3e-05	0.028	2.994
	PTBP3_HUMAN	-0.63	18.55	-4.533	2.2e-05	0.028	2.524
	LEG3_HUMAN	-1.19	22.651	-4.484	2.6e-05	0.028	2.365
	IQGA1_HUMAN	-0.532	24.336	-4.475	2.7e-05	0.028	2.336
	PDIA1_HUMAN	-0.666	25.396	-4.229	6.7e-05	0.039	1.552
	EMIL1_HUMAN	-0.816	21.419	-4.225	6.7e-05	0.039	1.541
	GOGA2_HUMAN	-0.355	20.344	-4.197	7.4e-05	0.039	1.453
	SERPH_HUMAN	-0.843	23.334	-4.169	8.2e-05	0.039	1.365
	BIP_HUMAN	-0.761	26.108	-4.145	9e-05	0.039	1.29
	ENPL_HUMAN	-0.638	25.725	-4.143	9e-05	0.039	1.285
	CHM2A_HUMAN	-0.567	21.262	-4.129	9.5e-05	0.039	1.243
	PLOD2_HUMAN	-0.82	19.624	-4.116	9.9e-05	0.039	1.201
	MOES_HUMAN	-0.858	25.683	-4.073	0.000115	0.04	1.069
	MYL6_HUMAN	-0.606	23.827	-4.067	0.000118	0.04	1.051
	PLOD1_HUMAN	-0.511	20.43	-3.968	0.000166	0.05	0.75
	TIF1B_HUMAN	-0.603	23.827	-3.941	0.000183	0.05	0.668
	FKB10_HUMAN	-0.672	21.083	-3.93	0.00019	0.05	0.634
	I2BP1_HUMAN	-0.562	19.234	-3.928	0.000191	0.05	0.628
	BGH3_HUMAN	-1.079	22.763	-3.92	0.000196	0.05	0.605
	PLGT3_HUMAN	-0.579	19.073	-3.901	0.000209	0.05	0.548
	TAGL2_HUMAN	-0.875	24.207	-3.892	0.000216	0.05	0.522
IDHHG / GBMES	None
GBPN / GBCL	None
GBPN / GBMES	None
GBCL / GBMES	None
Supporting Table S14: Comparison of DEPs between each HGG subgroup and the three other pooled HGG subgroups. Note: there was only one protein significantly overexpressed in GB CL (compared to the pooled HGG).
Comparison	Protein	logFC	AveExpr	t	P.Value	adj.P.Val	B
IDHHG / High grade Glioma	None
GBPN / High grade Glioma	None
GBCL / High grade Glioma	IQGA1_HUMAN	0.407	24.336	4.95	5e-06	0.023	3.614
GBMES / High grade Glioma	None
Supporting Table S15: Univariable Cox Regression Analysis of Differentially Expressed Proteins and Survival
DEP	HR (95% CI)	P-value
COG8	1 (0.49-2)	0.99
RBP1	0.58 (0.17-2)	0.4
CENPV	0.9 (0.6-1.3)	0.59
TYB10	2.8 (1.8-4.3)	<0.001
SE6L1	0.26 (0.14-0.47)	<0.001
AIG1	0.56 (0.39-0.8)	0.002
REN3A	0.66 (0.51-0.86)	0.002
H13	1.8 (1.3-2.4)	<0.001
GPNMB	2.4 (1.6-3.4)	<0.001
LEG3	2.9 (2-4.1)	<0.001
SYVM	0.35 (0.18-0.66)	0.001
TM245	0.24 (0.12-0.49)	<0.001
ZDH14	0.61 (0.36-1.1)	0.075
S10AD	2.3 (1.5-3.6)	<0.001
MOES	3.1 (2.1-4.7)	<0.001
TXTP	0.21 (0.11-0.43)	<0.001
GBG4	0.38 (0.22-0.65)	<0.001
MET15	0.44 (0.24-0.81)	0.008
